# Supplementary material for: OsPMS1 Mutation Enhances Salt Tolerance by Suppressing ROS Accumulation, Maintaining Na+/K+ Homeostasis, and Promoting ABA Biosynthesis
Source: Genes (Basel). 2023 Aug 14;14(8):1621. doi: 10.3390/genes14081621 (PMC10454155; doi:10.3390/genes14081621)
Supplement: Supplementary file 1 [file genes-14-01621-s001.zip]

Archive with 1 entries (1 files):
- genes-2497772-supplementary.pdf
